# Supplementary material for: Nutrition education has a positive impact on nutritional knowledge, food consumption and body composition in PLHIV: a randomized clinical trial
Source: Front Public Health. 2026 May 20;14:1725861. doi: 10.3389/fpubh.2026.1725861 (PMC13230175; doi:10.3389/fpubh.2026.1725861)
Supplement: Supplementary file 2 [file Data_Sheet_1.xlsx]

## Sheet: Planilha ESTATÍSTICA Pesquisa (
Number	Age (years)	Sex	Marital status	ART	Body mass	Height	Education	Income	Home	Infeccion time	ART time	Disease	Weight (Kg)	% Total Fat	Class %Fat	Fat (Kg)	%Arms	%Legs	%Stem	%Android	%Gynoid	Rate A/G	FMM (Kg)	Slim (Kg)	BMI	Class BMI	Weight T1 (Kg)	% Total Fat T1	Class. %Fat T1	Fat (Kg) T1	%Arms T1	%Legs T1	%Stem T1	%Android T1	%Gynoid T1	Rate A/G T1	FMM (Kg) T1	Slim (Kg) T1	BMI T1	Class BMI T1	WeightT2 (Kg)	%Total Fat T2	Class %Fat T2	Fat (Kg) T2	%Arrms T2	%Legs T2	%Stem T2	%Android T2	%Gynoid T2
2	57	1	3	Tenofovir, Lamivudina, Atazanavir, Ritonavir	66.7	159	2	2	3	2	2	4	66.7	36	7	23.4	33.3	29.9	41.4	43.8	36.8	1.19	43.3	41.6	26.3	3	65.1	34.4	7	22.4	34.4	30.9	40.2	44	36.5	1.21	41.9	40.3	25.7	3	64.97	30.7	6	19.97	35.6	29.6	42	47.2	36.4
4	53	1	2	Dolutegravir, Lamivudina	71.3	162	2	3	2	2	2	999	71.3	27.6	5	19.1	18.8	16.1	34.7	38.1	16.3	2.34	52.2	50	27.6	3	70.1	25.5	4	17.9	19.4	15.4	35.6	37.5	18.3	2.05	52.2	49.9	27.4	3	69.4	24.7	4	17.2	35.5	29.1	40.9	35.5	18.3
6	28	1	1	Dolutegravir, Lamivudina	90.1	168	2	3	1	1	1	3	90.1	39.6	7	34.6	34.8	38.5	43.4	47.5	40.9	1.16	55.2	52.8	32.3	4	89.6	38.9	7	34	33.9	38.4	43.4	47.5	40.8	1.17	55.2	52.8	31.9	4	88.1	36.89	7	32.5	32.3	37.9	42	44.9	40
7	55	2	1	Dolutegravir, Lamivudina	66.9	167	1	1	1	2	2	2	66.9	39.8	7	25.6	34.1	20.7	50.6	53.3	29.4	1.81	40.8	38.8	24	2	65.7	39.4	7	25.1	37.6	20.5	49.5	53	34.5	1.54	40.6	38.6	24	2	64.3	36.85	6	23.7	38.9	19.6	48.5	52.7	33.3
9	57	1	1	Dolutegravi, Biovi	59.9	162	1	2	1	2	1	999	59.9	21.7	2	12.6	18.5	15.5	26	29.5	20.5	1.44	47.5	45.5	22.8	2	59.4	21	3	12.2	18.4	14.9	25.2	28.8	21	1.38	47.5	45.5	22.7	2	61.1	20.4	2	12.07	17.5	14.1	24.5	27.4	18.7
10	36	1	1	Dolutegravir, Lamivudina	59.5	161	2	1	3	1	1	999	59.5	22.9	4	13.2	18.7	14.6	28.2	28.5	18.7	1.52	46.5	44.5	23	2	59.4	22.1	4	12.7	19.9	14.4	26.7	28.5	18.8	1.51	46.7	44.7	22.6	2	58.3	21	3	11.98	20.3	15.5	24.9	28.1	21.8
11	59	2	3	Dolutegravir, Ritonavir, Darunavir	55.8	152	1	1	2	2	2	2.3	55.8	39.1	7	21.1	40.9	40.4	40.2	42.4	46.8	0.91	34.6	33	24.2	2	54.6	36.44	7	19.9	38.1	39	38.2	40.4	45.3	0.88	34.6	32.9	23.9	2	53.5	35.1	6	18.8	36.2	37.8	38	38	43.8
12	46	1	1	Dolutegravir, Tenofovir, Lamivudina	81.5	166	1	1	1	1	1	999	81.5	33.6	7	26.6	26.2	29.3	39	41	34.7	1.18	55	52.4	29.6	3	84.4	31.8	6	26	28	29.2	35.4	37.1	33.3	1.11	58.4	55.8	30.3	4	83.5	30.7	6	25.67	27.9	30.7	36.7	37.6	34.6
1	56	1	1	Dolutegravir, Lamivudina	59.8	169	1	2	1	2	2	999	59.8	32.3	7	18.9	29.3	26.3	37.9	41.4	29.9	1.38	41.6	39.5	20.9	2	62.5	32.8	7	19.8	28.8	26.8	38.7	43.1	30.2	1.43	42.7	40.5	21.3	2	63.1	35.3	7	21.15	27.6	28	42.6	45.8	31.6
3	35	1	1	Dolutegravir, Lamivudina	71.3	170	1	2	2	1	1	999	71.3	25.2	6	17.3	23.8	23.4	27.3	32	21.7	1.48	53.9	51.6	24.6	2	73	28.9	7	20.4	26	27	31.9	36.1	26.7	1.35	52.6	50.8	25.3	3	75.1	29.8	6	21.61	26.6	28.1	33	36.7	28.9
5	49	2	1	Dolutegravir, Lamivudina	76.9	163	1	1	3	2	2	999	76.9	41.3	7	30.5	42.1	36.7	46.3	49.7	45.6	1.09	45.9	43.4	26.3	3	75.8	41	7	30	41.4	36.8	45.7	49.9	45.9	1.09	45.8	43.2	28.7	3	75.7	40.8	7	29.7	39.3	36.1	46	48.2	44.9
8	50	1	1	Dolutegravir, Lamivudina	63.8	165	1	1	1	2	2	999	63.8	22.2	3	13.8	18.4	20.5	24.3	24.6	25	0.99	50.2	48.3	23.4	2	65.1	21.4	3	13.5	18.1	19.6	23.3	22.8	24.3	0.94	51.6	49.7	23.9	2	64.7	22.2	3	22.2	20.4	20.5	23.7	24	23.1
13	43	1	1	Dolutegravir, Lamivudina	86.9	172	2	3	1	1	1	999	86.9	35.6	7	30	30.7	31.7	41.1	44.5	35.5	1.25	56.9	54.2	29.4	3	87.8	35.8	7	30.5	30.7	31.7	41.3	44.6	35.4	1.26	56.9	54.2	29.5	3	88	35	7	30.8	30.7	31.8	41.8	44.6	35.4
14	42	1	1	Dolutegravir, Lamivudina	70.1	172	2	2	1	1	1	999	70.1	20.9	3	14	16.7	19.1	23.1	22.5	20.6	1.09	55.9	53.3	23.7	2	71	21.5	3	14.9	16.9	19.1	24.6	22.9	20	1.1	55.9	53.3	24	2	70.1	20.8	3	13.93	17.3	19.1	22.7	21.7	19.2
15	39	1	1	Dolutegravir, Ritonavir, Darunavir	65	167	1	2	1	1	1	999	65	21.5	4	13.4	16.8	17.7	24.8	24.3	23	1.06	51.6	48.9	23.3	2	66.3	22.1	3	14.7	16.8	17.7	24.9	24.5	23	1.09	51.6	48.9	23.3	2	67.1	22.1	3	15.5	16.9	17.7	26	25.3	22.6
17	57	1	1	Dolutegravir, tenofovir, lamivudina	65.6	1.68	1	1	1	2	2	999	62.3	27.9	5	45.7	23.4	20.2	34.1	38.2	24.2	1.58	47.9	45.7	23.2	2	61.9	27.6	5	16.6	27.8	18.7	33.5	36.6	24.4	1.5	45.7	43.5	22.1	2	62.7	28.5	6	17.14	30.1	18.7	34.1	36.8	24.4
			LEGEND! ART: Antiretroviral therapy; T0: baseline; T1: 30 days; T2: 60 days; FFM: Fat free mass; BMI: Body mass index; A/G: Android/Gynoid; kcal/d: kilocalorie/day.
[truncated: 19 more columns]

## Sheet: Página24
Number	Condition	%Fat T0	%Fat T1	%Fat T2	Consumption T0	Consumption T1	Consumption T2	Knowledge T0	Knowledge T1	Knowledge T2	Weight (Kg)	Weight T1 (Kg)	Weight T2 (Kg)
2	1	36	34.4	30.7	1	1	1	22.5	25	26	66.7	65.1	64.97
4	1	27.6	25.5	24.7	1	1	1	28	26.5	31	71.3	70.1	69.4
6	1	39.6	38.9	36.89	2	1	1	25.5	29	29.5	90.1	89.6	88.1
7	1	39.8	39.4	36.85	1	1	1	24.5	24	27	66.9	65.7	64.3
9	1	21.7	21	20.4	1	1	1	24.5	27	31	59.9	59.4	61.1
10	1	22.9	22.1	21	1	1	1	26.5	26.5	28	59.5	59.4	58.3
11	1	39.1	36.44	35.1	1	1	1	26	27	30	55.8	54.6	53.5
12	1	33.6	31.8	30.7	1	1	1	25	28	28	81.5	84.4	83.5
1	2	32.3	32.8	35.3	1	1	2	22	22	21	59.8	62.5	63.1
3	2	25.2	28.9	29.8	2	1	2	22.5	23.5	19	71.3	73	75.1
5	2	41.3	41	40.8	1	1	2	24.5	26.5	26	76.9	75.8	75.7
8	2	22.2	21.4	22.2	2	2	2	26	27	27.5	63.8	65.1	64.7
13	2	35.6	35.8	35	1	1	2	27	29	19.5	86.9	87.8	88
14	2	20.9	21.5	20.8	1	1	1	22	28	22	70.1	71	70.1
15	2	21.5	22.1	22.1	2	1	2	21.5	21	22	65	66.3	67.1
17	2	27.9	27.6	28.5	1	1	2	22	25	19.5	62.3	61.9	62.7
Consumption T0	Consumption T1	Consumption T2
60	60	70
60	80	100
30	70	100
50	70	80
40	70	100
40	60	100
20	40	100
80	70	100
47.5	65	93.75	:MEAN
19.0863	11.9523	11.8773	:SD
30	30	40
40	50	40
20	40	30
30	50	30
20	20	20
60	70	60
10	20	20
80	70	70
36.25	43.75	38.75	:MEAN
23.2609	19.9553	18.0772	:SD
Knowledge T0	Knowledge T1	Knowledge T2
22.5	25	26
28	26.5	31
25.5	29	29.5
24.5	24	27
24.5	27	31
26.5	26.5	28
26	27	30
25	28	28
25.3125	26.625	28.8125	:MEAN
1.62431	1.57548	1.85043	:SD
22	22	21
22.5	23.5	19
24.5	26.5	26
26	27	27.5
27	29	19.5
22	28	22
21.5	21	22
22	25	19.5
23.4375	25.25	22.0625	:MEAN
2.11183	2.87849	3.1332	:SD
